# Supplementary material for: Matters Arising: Safety of SARS-CoV-2 vaccination during pregnancy - obstetric outcomes from a large cohort study: methodological biases in study design with potential impact on the study’s interpretation
Source: BMC Pregnancy Childbirth. 2025 Jul 1;25:675. doi: 10.1186/s12884-025-07784-w (PMC12218020; doi:10.1186/s12884-025-07784-w)
Supplement: Supplementary file 1 — Supplementary Material 1 [file 12884_2025_7784_MOESM1_ESM.xlsx]

## Sheet: Sheet1
																											per week fraction
		Week	< 22	22	23	24	25	26	27	28	29	30	31	32	33	34	35	36	37	38	39	40+	Total		total stillbirths	47			total deliveries	5606
		Vaccination trend	482	61	61	60	60	60	60	60	60	33	99	166	233	266	233	166	99	34					< 28 weeks	0.51	0.085
																									28-32	0.15	0.03
		Stillbirths		3.995	3.995	3.995	3.995	3.995	3.995	1.41	1.41	1.41	1.41	1.41	1.9975	1.9975	1.9975	1.9975	1.88	1.88	1.88	2.35			33-36	0.17	0.0425
																									37-39	0.12	0.04
		Total Vax		543	604	664	724	784	844	904	964	997	1096	1262	1495	1761	1994	2160	2259	2293	2293	2293			40+	0.05	0.05
		SB Vax		0.343487	0.386958	0.430428	0.473186	0.515944	0.558701	0.21228	0.227371	0.242462	0.250762	0.275662	0.449669	0.53269	0.62747	0.710491	0.724367	0.757567	0.768969	0.961211	9.44967						Total SBRate Vax	0.0041211
		SB Unvax		3.65151	3.60804	3.56457	3.52181	3.47906	3.4363	1.19772	1.18263	1.16754	1.15924	1.13434	1.54783	1.46481	1.37003	1.28701	1.15563	1.12243	1.11103	1.38879	37.5503						Total Sbrate Unvax	0.0113342
																													Ratio	2.7503
	Assmptions:
	1. Vaccine has neutral effect of pregnancy outcomes.
	2. Stillbirth per week are calculated based on IMOH report, assuming that within each interval the risk is uniform across the weeks in the interval.
	https://www.gov.il/BlobFolder/reports/live-birth-in-israel/he/files_publications_units_info_Live_Birth_2000-2020.pdf
	Table Legend
	row #4 (Week): gestational week
	row #6 (Vaccination trend): number of women that were first vaccinated in each gestational week
	row # 8 (Stillbirths): estimated number of stillbirths during each gestational week = row#6 * stillbirth rate (see col AB for relevant rates)
	row # 10 (Total Vax): accumulated number of vaccinated women throughout the respective gestational week
	row # 12 (SB Vax): accumulated number of stillbirths among vaccinated women throughout the respective gestational week
	row # 14 (SB Unvax): accumulated number of stillbirths among unvaccinated women throughout the respective gestational week
	column Z: range of gestational weeks
	column AA: fraction of stillbirths in the respective range of gestational weeks, based on Israel Ministry of Health report
	column AB: fraction of stillbirths in each gestational week in the respective range of gestational weeks, assuming uniform distribution throughout the range
	column AD+AE: total deliveries = Total number of deliveries, Total SBRate Vax = Total Stillbirth Rate in Vaccinated women, Total Sbrate Unvax = Total Stillbirth Rate in unvaccinated women, Ratio = stillbith rate among vaccinated vs. stillbirth rate among unvaccinated women ratio.
